# Supplementary material for: A High-Protein and Low-Glycemic Formula Diet Improves Blood Pressure and Other Hemodynamic Parameters in High-Risk Individuals
Source: Nutrients. 2022 Mar 30;14(7):1443. doi: 10.3390/nu14071443 (PMC9003071; doi:10.3390/nu14071443)
Supplement: Supplementary file 1 [file nutrients-14-01443-s001.zip]

Archive with 1 entries (1 files):
- nutrients-1599652-supplementary.pdf
